# Supplementary material for: Role of data from cost and other economic analyses in healthcare decision-making for HIV, TB and sexual/reproductive health programmes in South Africa
Source: Health Policy Plan. 2021 Jun 29;36(10):1545–51. doi: 10.1093/heapol/czab071 (PMC8597963; doi:10.1093/heapol/czab071)
Supplement: czab071_Supp [file czab071_supp.zip]

Archive with 2 entries (2 files):
- Supplement 1_ Interview Guide_ v1 6feb2020.pdf
- Supplement 2_Quotes by theme.pdf
